# Supplementary material for: Transcriptomic Assay of CD8+ T Cells in Treatment-Naïve HIV, HCV-Mono-Infected and HIV/HCV-Co-Infected Chinese
Source: PLoS One. 2012 Sep 13;7(9):e45200. doi: 10.1371/journal.pone.0045200 (PMC3441577; doi:10.1371/journal.pone.0045200)
Supplement: Table S1 — Differently expressed transcript identifiers in each paired comparisons. (XLS) [file pone.0045200.s001.xls]

## Sheet: S1
Differently expressed transcript identifiers in comparison between HIV, HCV mono-infected individuals
Transcript ID	Gene	RefSeq*	p-value(HIV vs. HCV)	Fold-Change(HIV vs. HCV)
8074606	USP18	NM_017414	1.18865e-05	2.8018
7895507		---	6.24888e-05	2.16508
8059279	EPHA4	NM_004438	0.000244771	-2.5717
8156026	CEP78	NM_001098802	0.000299672	2.34298
7917283	MCOLN2	NM_153259	0.000471836	2.10106
7923086	ASPM	NM_018136	0.000426665	2.15643
8124518	HIST1H2AJ	NM_021066	0.000401545	2.54055
8094240	CD38	NM_001775	0.000430745	2.71656
8071155	USP18	NM_017414	0.000678904	2.07586
8142270	NRCAM	NM_001037132	0.000663394	-2.04554
8071036	S100B	NM_006272	0.00157766	-2.42595
8047272	SPATS2L	NM_015535	0.000797577	2.15876
7896714		---	0.000855967	2.79796
7903920	CHI3L2	NM_001025199	0.000950663	3.97519
8081341	FAM172B	AK127584	0.00197847	-2.79915
8045398	RAB3GAP1	NM_012233	0.00137154	-2.02069
8124388	HIST1H3B	NM_003537	0.000960572	2.02374
7958884	OAS1	NM_016816	0.00105606	2.35462
8169249	MID2	NM_012216	0.00142177	-2.51916
8151871	CCNE2	NM_057749	0.00125931	2.11249
7902541	IFI44L	NM_006820	0.00188508	3.55297
7998722	SNORD60	NR_002736	0.00118708	-2.33274
8081214	GPR15	NM_005290	0.00188888	-3.33556
8102643	CCNA2	NM_001237	0.00212515	2.02534
7971653	DLEU2	NR_002612	0.00191335	2.47647
7903358	VCAM1	NM_001078	0.0031902	2.78096
7919243	CD160	NM_007053	0.00260774	2.77174
7963786	ITGA5	NM_002205	0.00232458	-2.09437
8169263	VSIG1	NM_182607	0.00318497	-2.58764
8128247	BACH2	NM_021813	0.00251021	-2.4373
7898957	RCAN3	NM_013441	0.00290463	-2.0937
8143307	HIPK2	NM_022740	0.0027385	-2.07684
8145570	ESCO2	NM_001017420	0.00303017	2.04868
7895561		---	0.00739069	2.11141
7976443	IFI27	NM_001130080	0.00333431	2.57715
7934896		---	0.00491377	-2.14431
8124527	HIST1H1B	NM_005322	0.00399596	2.13296
8019842	TYMS	NM_001071	0.00394109	3.24967
7915592	RNU5F	M77840	0.0110662	-2.20739
8081799	TIGIT	NM_173799	0.00531908	2.10796
8043504	MAL	NM_002371	0.00463726	-2.02929
7937020	MKI67	NM_002417	0.00486553	2.79479
8009241	SNORD104	NR_004380	0.0048494	-2.00881
7982889	NUSAP1	NM_016359	0.00517197	2.38557
7896724		---	0.00790931	2.42049
7894427		---	0.0128394	2.08048
7986442		---	0.00768171	-2.24487
7897801	RNU5E	NR_002754	0.00822085	-2.06223
8078442	CCR4	NM_005508	0.01223	-2.58868
7894082		---	0.00772148	-2.30228
7892982		---	0.00784981	3.64958
8150881	PLAG1	NM_002655	0.0073912	-2.05852
8010078	SNORD1C	NR_004397	0.00739464	-2.05675
7894795		---	0.00758073	2.26982
7958913	OAS2	NM_002535	0.00793048	2.05396
8167185	TIMP1	NM_003254	0.0131426	-2.02499
8122986	SNX9	NM_016224	0.0112208	-2.47247
8123744	F13A1	NM_000129	0.0448543	-2.21735
8044961	RNU4ATAC	NR_023343	0.00908142	-2.00651
7982757	CASC5	NM_170589	0.00876727	2.08687
7912537	DHRS3	NM_004753	0.00940795	-2.08763
7906613	SLAMF7	NM_021181	0.0102694	2.23924
7929258	KIF11	NM_004523	0.00890922	2.63118
8118319		---	0.009138	-2.0898
7894437		---	0.010638	2.75728
7901054	PLK3	NM_004073	0.0113523	-2.07436
7892813		---	0.0130163	2.17402
8040080	RSAD2	NM_080657	0.0106106	2.46508
7909568	DTL	NM_016448	0.0109335	2.64662
8143663	EZH2	NM_004456	0.0115003	2.06679
8166278	SCML1	NM_001037540	0.0156773	-2.62751
7894208		---	0.0154565	-2.31459
8128123	RRAGD	NM_021244	0.0134645	-2.00555
7912145	TNFRSF9	NM_001561	0.0166708	2.40052
7894751		---	0.0176522	2.36666
7893225		---	0.0145877	2.21246
7961198	KLRA1	NM_006611	0.0153643	2.3067
8046488	CDCA7	NM_031942	0.0147216	2.06626
7894766		---	0.0153165	-2.3471
8081503	DZIP3	NM_014648	0.0173991	2.06202
8086344	CX3CR1	NM_001337	0.0302217	2.54481
8011713	CXCL16	NM_022059	0.0436663	-2.12506
7892609		---	0.0219515	2.20816
7951077	SESN3	NM_144665	0.0217889	-2.07258
8154763		---	0.0290283	-2.06175
7895066		---	0.0223495	3.01633
8137264	TMEM176A	NM_018487	0.0257498	-2.36657
7892672		---	0.0262362	3.5573
7938366	WEE1	BX641032	0.0271975	2.09947
8178435	IER3	NM_003897	0.0314183	-2.22172
7921900	SH2D1B	NM_053282	0.0328466	-2.53365
7894668		---	0.0334457	2.09059
8124848	IER3	NM_003897	0.0337152	-2.10663
8179704	IER3	NM_003897	0.0337152	-2.10663
7896283		---	0.0435938	3.55103
7989647	KIAA0101	NM_014736	0.0344674	2.21481
8003298	SLC7A5	NM_003486	0.0303484	-2.4421
7980535	DYNLL1	NM_001037494	0.0316393	2.22279
8072328	SEC14L2	NM_012429	0.0330017	-2.15949
7895980		---	0.0387864	2.22405
8061579	TPX2	NM_012112	0.0327961	2.24176
8083876	SKIL	NM_005414	0.0383524	-2.09779
8095744	AREG	NM_001657	0.0415768	-2.20823
7894937		---	0.0417701	3.52272
8112668	GCNT4	NM_016591	0.0393957	-2.26637
8130578	SNORA20	NR_002960	0.0428694	-2.26133
7894688		---	0.0433712	2.08984
7895211		---	0.0439884	2.55645
7895718		---	0.0478188	2.4578
7894020		---	0.049397	2.0339
Differently expressed transcript identifiers in comparison between HCV mono-infected and HIV/HCV co-infected individuals
Transcript ID	Gene Symbol	RefSeq	p-value(HIV+HCV vs. HCV)	Fold-Change(HIV+HCV vs. HCV)
7893405		---	0.0323499	2.04997
7893653		---	0.0203755	4.04611
7894400		---	0.0387003	2.43981
7894931		---	0.0127562	2.36331
7895103		---	0.0426935	-2.62451
7896700		---	0.00823906	-2.39257
7896718		---	0.0107828	-2.32202
7896722		---	0.0489819	-3.21022
7896727		---	0.00153246	-2.57072
7906720	FCER1G	NM_004106	0.00338774	-2.2036
7908376	RGS18	NM_130782	0.0303882	-2.07556
7912525		---	0.000392956	-2.04009
7920238	S100A12	NM_005621	0.00458867	-2.66698
7922773	NCF2	NM_000433	0.0102783	-2.18448
7926545	PLXDC2	NM_032812	0.00490617	-2.17943
7940287	MS4A1	NM_152866	0.0429956	-2.22599
7953428	CD4	NM_000616	0.000308015	-2.30804
7953892	KLRF1	NM_016523	0.0191469	-2.15391
7956878	IRAK3	NM_007199	0.0288493	-2.58436
7958784	ALDH2	NM_000690	0.000502835	-2.52532
7961440	PLBD1	NM_024829	0.00441433	-2.11094
7967030	RNU4-1	NR_003925	0.0384751	-2.64022
7977786	SLC7A7	NM_003982	0.00665277	-2.12914
7980958	LGMN	NM_005606	0.000841484	-2.0028
7996081	GPR56	NM_201524	0.00194599	2.16403
7997712	IRF8	NM_002163	0.0213813	-2.32198
8004510	CD68	NM_001251	0.00834893	-2.01058
8007228	ATP6V0A1	NM_001130020	0.000661531	-2.05814
8016980		---	0.0437257	2.02434
8020110	RAB31	NM_006868	0.00642043	-2.23034
8026971	IFI30	NM_006332	0.00804004	-2.23026
8034873	EMR2	NM_013447	0.00736022	-2.17558
8045539	KYNU	NM_003937	0.0309023	-2.01484
8048283	SLC11A1	NM_000578	0.0192138	-2.09466
8056102	CD302	NM_014880	0.00838633	-2.23373
8068280	IFNGR2	NM_005534	0.00872347	-2.33715
8069644	APP	NM_000484	0.00349799	-2.15584
8082035	CD86	NM_175862	0.00741928	-2.16902
8089873		---	0.00183689	2.19396
8100971	PPBP	NM_002704	0.0457354	-3.81643
8102848	SETD7	NM_030648	1.87614e-05	-2.10284
8106743	VCAN	NM_004385	0.00773932	-2.21535
8108370	EGR1	NM_001964	0.0249696	-2.20889
8113039	MEF2C	NM_002397	0.00378148	-2.43369
8114898		---	0.0309498	2.09625
8115327	SPARC	NM_003118	0.0487332	-2.39411
8117018		---	0.00838829	-2.82183
8135378	PRKAR2B	NM_002736	0.0383888	-2.08745
8163002	KLF4	NM_004235	0.00280941	-2.65271
8169580	IL13RA1	NM_001560	0.00162529	-2.18827
8170187	CD40LG	NM_000074	0.0315631	-2.14585
7896714		---	0.00593559	2.00888
7902541	IFI44L	NM_006820	0.0027723	3.23384
7903358	VCAM1	NM_001078	0.00588109	2.45873
7903920	CHI3L2	NM_001025199	0.0053172	2.6573
7912145	TNFRSF9	NM_001561	0.0341287	2.07005
7915592	RNU5F	M77840	0.00649429	-2.44021
7919243	CD160	NM_007053	0.00957417	2.16612
8011713	CXCL16	NM_022059	0.0283307	-2.34002
8071036	S100B	NM_006272	0.00100736	-2.62858
8074606	USP18	NM_017414	2.42913e-05	2.48642
8078442	CCR4	NM_005508	0.0139686	-2.51388
8081341	FAM172B	AK127584	0.00172262	-2.8801
8086344	CX3CR1	NM_001337	0.0394202	2.38173
8122986	SNX9	NM_016224	0.0205202	-2.1876
8123744	F13A1	NM_000129	0.00843165	-3.36718
8166278	SCML1	NM_001037540	0.0303296	-2.26289
8169249	MID2	NM_012216	0.00381057	-2.13458
8169263	VSIG1	NM_182607	0.00999089	-2.10324
7894879		---	0.0326803	-2.00173
7895683		---	0.0322008	-2.20753
8091523	P2RY13	NM_176894	0.00806736	-2.36123
Differently expressed transcript identifiers in comparison between HIV mono-infected and HIV/HCV co-infected individuals
Transcript ID	Gene Symbol	RefSeq	p-value(HIV+HCV vs. HIV)	Fold-Change(HIV+HCV vs. HIV)
7895507		---	4.56841e-05	-2.26147
8081214	GPR15	NM_005290	0.00419424	2.78591
8103847		---	0.00269142	2.03642
7895561		---	0.0046621	-2.28268
7893437		---	0.00395609	-2.81459
8091523	P2RY13	NM_176894	0.00773402	-2.38039
7896724		---	0.0156082	-2.12868
7894427		---	0.00992759	-2.176
7892982		---	0.0361219	-2.43299
7894437		---	0.0411257	-2.05253
7895081		---	0.00995003	-2.43339
7894751		---	0.0320803	-2.09236
7893912		---	0.0154891	-2.92559
7894879		---	0.0234936	-2.13291
7894310		---	0.0216343	-4.05829
7895683		---	0.0435818	-2.06922
7894276		---	0.0280499	-2.66472
7893712		---	0.0337462	-2.23778
8161737		---	0.0471992	-2.33338
8105908	OCLN	NM_002538	0.0408943	-2.07808
7896251		---	0.041132	-2.11818
7893468		---	0.0484222	-2.11436
7929511	ENTPD1	NM_001776	0.0430319	-2.01028
*, Reference Sequence ID in GeneBank (NCBI: http://www.ncbi.nlm.nih.gov/guide/dna-rna/)
