# Supplementary material for: Transcriptomic Assay of CD8+ T Cells in Treatment-Naïve HIV, HCV-Mono-Infected and HIV/HCV-Co-Infected Chinese
Source: PLoS One. 2012 Sep 13;7(9):e45200. doi: 10.1371/journal.pone.0045200 (PMC3441577; doi:10.1371/journal.pone.0045200)
Supplement: Table S2 — Significant gene ontology (GO) biological process terms identified in each paired comparisons. (XLS) [file pone.0045200.s002.xls]

## Sheet: Sheet1
Significant gene ontology (GO) biological process term identified in each pariwise comparisons for CD8+ T cells (P < 0.05)
HCV versus HIV mono-infections
GO ID	GO Term	PValue
GO:0007049	cell cycle	0.00154624
GO:0000280	nuclear division	0.00247282
GO:0007067	mitosis	0.00247282
GO:0000087	M phase of mitotic cell cycle	0.00267327
GO:0000279	M phase	0.00276185
GO:0048285	organelle fission	0.00294015
GO:0022403	cell cycle phase	0.00837471
GO:0051301	cell division	0.00850819
GO:0022402	cell cycle process	0.0101416
GO:0006323	DNA packaging	0.0137768
GO:0007610	behavior	0.0148471
GO:0000278	mitotic cell cycle	0.0208824
GO:0007626	locomotory behavior	0.0297456
GO:0016477	cell migration	0.030438
GO:0043065	positive regulation of apoptosis	0.036658
GO:0043068	positive regulation of programmed cell death	0.0375982
GO:0010942	positive regulation of cell death	0.0382332
GO:0008283	cell proliferation	0.0385532
GO:0048870	cell motility	0.0423985
GO:0051674	localization of cell	0.0423985
GO:0006917	induction of apoptosis	0.0481061
GO:0012502	induction of programmed cell death	0.0485621
HIV/HCV co-infections versus HCV mono-infections
GO:0006955	immune response	3.97531e-07
GO:0006952	defense response	3.94881e-05
GO:0046649	lymphocyte activation	6.10622e-05
GO:0002684	positive regulation of immune system process	0.000163469
GO:0045321	leukocyte activation	0.000178978
GO:0002700	regulation of production of molecular mediator of immune response	0.00038193
GO:0001817	regulation of cytokine production	0.000394745
GO:0001775	cell activation	0.000447251
GO:0034341	response to interferon-gamma	0.000522306
GO:0007610	behavior	0.00108845
GO:0009611	response to wounding	0.00219547
GO:0034097	response to cytokine stimulus	0.00258356
GO:0010033	response to organic substance	0.00310237
GO:0007166	cell surface receptor linked signal transduction	0.00324767
GO:0048002	antigen processing and presentation of peptide antigen	0.0042161
GO:0009617	response to bacterium	0.00443759
GO:0051251	positive regulation of lymphocyte activation	0.0046116
GO:0002697	regulation of immune effector process	0.00516229
GO:0030098	lymphocyte differentiation	0.00545188
GO:0002696	positive regulation of leukocyte activation	0.0059043
GO:0007611	learning or memory	0.00670717
GO:0050867	positive regulation of cell activation	0.00670717
GO:0010324	membrane invagination	0.00702658
GO:0006897	endocytosis	0.00702658
GO:0030097	hemopoiesis	0.00895429
GO:0046651	lymphocyte proliferation	0.00931152
GO:0042110	T cell activation	0.0094927
GO:0032943	mononuclear cell proliferation	0.0101859
GO:0070661	leukocyte proliferation	0.0101859
GO:0002521	leukocyte differentiation	0.0105502
GO:0045087	innate immune response	0.0121417
GO:0048534	hemopoietic or lymphoid organ development	0.0124485
GO:0051249	regulation of lymphocyte activation	0.014643
GO:0007626	locomotory behavior	0.0148418
GO:0002520	immune system development	0.0152059
GO:0002822	regulation of adaptive immune response based on somatic recombination of immune receptors built from immunoglobulin superfamily domains	0.0156077
GO:0002819	regulation of adaptive immune response	0.0161503
GO:0006935	chemotaxis	0.0180036
GO:0042330	taxis	0.0180036
GO:0006968	cellular defense response	0.0189824
GO:0002694	regulation of leukocyte activation	0.0198323
GO:0050865	regulation of cell activation	0.0227617
GO:0002449	lymphocyte mediated immunity	0.024562
GO:0010557	positive regulation of macromolecule biosynthetic process	0.02482
GO:0006954	inflammatory response	0.0259464
GO:0002495	antigen processing and presentation of peptide antigen via MHC class II	0.0274656
GO:0019886	antigen processing and presentation of exogenous peptide antigen via MHC class II	0.0274656
GO:0050870	positive regulation of T cell activation	0.0286087
GO:0042113	B cell activation	0.0286087
GO:0002250	adaptive immune response	0.0293076
GO:0002460	adaptive immune response based on somatic recombination of immune receptors built from immunoglobulin superfamily domains	0.0293076
GO:0031328	positive regulation of cellular biosynthetic process	0.030269
GO:0045859	regulation of protein kinase activity	0.0313763
GO:0009891	positive regulation of biosynthetic process	0.0321838
GO:0007155	cell adhesion	0.0331705
GO:0022610	biological adhesion	0.0333703
GO:0019882	antigen processing and presentation	0.0336422
GO:0043549	regulation of kinase activity	0.0349349
GO:0002443	leukocyte mediated immunity	0.0358981
GO:0002478	antigen processing and presentation of exogenous peptide antigen	0.0375737
GO:0001819	positive regulation of cytokine production	0.0389947
GO:0045944	positive regulation of transcription from RNA polymerase II promoter	0.0393744
GO:0051338	regulation of transferase activity	0.0397034
GO:0016044	membrane organization	0.0427362
GO:0045730	respiratory burst	0.0442552
GO:0045086	GO:0045086~positive regulation of interleukin-2 biosynthetic process	0.0442552
GO:0045941	positive regulation of transcription	0.0450187
GO:0019884	antigen processing and presentation of exogenous antigen	0.0475789
GO:0048584	positive regulation of response to stimulus	0.0484827
HIV/HCV co-infections versus HIV mono-infections
GO:0007186	G-protein coupled receptor protein signaling pathway	0.0195153
