# Supplementary material for: Transcriptomic Assay of CD8+ T Cells in Treatment-Naïve HIV, HCV-Mono-Infected and HIV/HCV-Co-Infected Chinese
Source: PLoS One. 2012 Sep 13;7(9):e45200. doi: 10.1371/journal.pone.0045200 (PMC3441577; doi:10.1371/journal.pone.0045200)
Supplement: Table S3 — Participants clinical details. (XLS) [file pone.0045200.s003.xls]

## Sheet: Participants clinical details
Participant	Age	CD8 count (cell/ul)	CD8 purity (%)	Participant	Age	CD8 count (cell/ul)	CD8 purity (%)	Participant	Age	CD8 count (cell/ul)	CD8 purity (%)	Participant	Age	CD8 count (cell/ul)	CD8 purity (%)
HIV+	24	1438	99	HCV+	19	1510	96	HIV+,HCV+	36	1598	96	Un-infection	27	836	97
HIV+	26	1428	98	HCV+	26	1311	97	HIV+,HCV+	31	1483	99	Un-infection	37	380	99
HIV+	21	690	99	HCV+	27	636	97	HIV+,HCV+	29	498	98	Un-infection	28	399	92
HIV+	18	1004	97	HCV+	30	1297	99	HIV+,HCV+	32	1031	99	Un-infection	27	598	97
HIV+	29	1321	95	HCV+	30	594	94	HIV+,HCV+	28	1836	99	Un-infection	25	653	96
HIV+	23	1004	99	HCV+	31	844	98	HIV+,HCV+	32	620	97	Un-infection	23	622	96
HIV+	30	1211	98	HCV+	32	1055	97	HIV+,HCV+	29	993	95	Un-infection	28	463	93
HIV+	27	752	97	HCV+	32	765	99	HIV+,HCV+	34	999	97	Un-infection	25	695	86
HIV+	33	1290	98	HCV+	33	589	99	HIV+,HCV+	42	2007	98	Un-infection	24	303	94
HIV+	35	997	99	HCV+	33	458	96	HIV+,HCV+	37	802	100	Un-infection	30	366	98
HIV+	24	1093	100	HCV+	33	831	95	HIV+,HCV+	30	2238	99	Un-infection	22	604	88
HIV+	26	1119	100	HCV+	34	903	99	HIV+,HCV+	20	538	99	Un-infection	23	463	96
HIV+	39	952	91	HCV+	34	765	98	HIV+,HCV+	24	1220	99	Un-infection	30	442	97
HIV+	29	1183	97	HCV+	34	482	96	HIV+,HCV+	30	1842	99	Un-infection	30	555	90
HIV+	25	1202	98	HCV+	34	2248	90	HIV+,HCV+	30	1233.75	100	Un-infection	24	825	96
HIV+	42	652	99	HCV+	35	286	97	HIV+,HCV+	35	1376	99	Un-infection	30	503	97
HIV+	32	792	99	HCV+	39	648	94	HIV+,HCV+	24	858	99	Un-infection	30	330	86
HIV+	27	1197	98	HCV+	39	1011	93	HIV+,HCV+	27	1525	91	Un-infection	28	312	95
HIV+	32	941	96	HCV+	39	983	99	HIV+,HCV+	34	1082	96	Un-infection	35	617	96
HIV+	32	920	99	HCV+	40	996	98	HIV+,HCV+	26	2043	94	Un-infection	25	333	97
HIV+	37	1078	98	HCV+	40	653	97	HIV+,HCV+	52	903	99	Un-infection	25	440	96
HIV+	36	985	95	HCV+	40	598	97	HIV+,HCV+	30	731	97	Un-infection	20	274	93
HIV+	32	1180	99	HCV+	29	619	99	HIV+,HCV+	29	996	99	Un-infection	33	683	94
HIV+	28	1062	98	HCV+	30	873	98	HIV+,HCV+	33	1237	98	Un-infection	30	508	96
